# Supplementary material for: Clade-Specific Recombination and Mutations Define the Emergence of Porcine Epidemic Diarrhea Virus S-INDEL Lineages
Source: Animals (Basel). 2025 Aug 7;15(15):2312. doi: 10.3390/ani15152312 (PMC12345761; doi:10.3390/ani15152312)
Supplement: Supplementary file 1 [file animals-15-02312-s001.zip]

Archive with 8 entries (8 files):
- Figure S1.pdf
- Figure S2.pdf
- Figure S3.pdf
- Figure S4.pdf
- Table S1.xlsx
- Table S2.xlsx
- Table S3.xlsx
- Table S4.pdf
