# Supplementary material for: Clade-Specific Recombination and Mutations Define the Emergence of Porcine Epidemic Diarrhea Virus S-INDEL Lineages
Source: Animals (Basel). 2025 Aug 7;15(15):2312. doi: 10.3390/ani15152312 (PMC12345761; doi:10.3390/ani15152312)
Supplement: Supplementary file 1 [file animals-15-02312-s001.zip › Table S1.xlsx]

## Sheet: Table S1
Table S1. Sequence information used in this study.
Accession number	genotype
DQ862099	G1a
EF185992	G1a
GU937797	G1a
KF898124	G1a
KJ857455	G1a
KM887144	G1a
KR610991	G1a
KU664503	G1a
KX839246	G1a
LC053455	G1a
LT897799	G1a
LT906582	G1a
LT906620	G1a
OQ291158	G1a
OR348434	G1a
Z25483	G1a
AB548618	G1b
AB548624	G1b
AB857235	G1b
JQ023162	G1b
JQ239431	G1b
JQ239432	G1b
JQ638924	G1b
JX560761	G1b
KC109141	G1b
KC189944	G1b
KC886306	G1b
KJ158152	G1b
KP162057	G1b
KP403802	G1b
KP728470	G1b
KR514323	G1b
KR514324	G1b
KT323979	G1b
KX534205	G1b
KX534206	G1b
KY619780	G1b
MG781192	G1b
MH726408	G1b
MN315264	G1b
MN368718	G1b
MN644470	G1b
MT783684	G1b
MT843277	G1b
MZ540767	G1b
MZ596343	G1b
OM814174	G1b
OP019356	G1b
OP688373	G1b
OQ349225	G1b
OQ437175	G1b
OQ723793	G1b
OQ731917	G1b
PP395576	G1b
PP622663	G1b
PV167802	G1b
PV167803	G1b
PV167804	G1b
PV167805	G1b
PV167806	G1b
PV167807	G1b
AHCZ02	G2
AY167585	G2
JN825712	G2
JX088695	G2
JX112709	G2
JX188454	G2
KC210145	G2
KC210147	G2
KF267450	G2
KF272920	G2
KF384500	G2
KF452322	G2
KF452323	G2
KF468752	G2
KF468753	G2
KF468754	G2
KF650370	G2
KF650373	G2
KF760557	G2
KF761675	G2
KF804028	G2
KF840537	G2
KM225239	G2
KM225240	G2
KM225241	G2
KM225242	G2
KM225243	G2
KM225244	G2
KR265787	G2
KR265788	G2
KR265789	G2
KR610993	G2
KR610994	G2
KR809885	G2
KR818832	G2
KR818833	G2
KR873431	G2
KT941120	G2
KX981899	G2
KY000559	G2
KY828922	G2
LC063821	G2
LC063822	G2
MH991833	G2
MH991856	G2
MH991864	G2
MN617863	G2
MN721362	G2
MN721363	G2
MT303066	G2
MT338517	G2
MT338518	G2
MZ161083	G2
OL446966.	G2
OL855983	G2
OL855984	G2
OL855987	G2
ON058991	G2
ON960077	G2
OP727263	G2
OQ504182	G2
OQ504183	G2
OQ513993	G2
OQ723792	G2
OQ979200	G2
OQ979201	G2
OR045906	G2
OR045908	G2
OR061129	G2
OR123893	G2
OR234022	G2
OR418363	G2
OR418364	G2
OR601542	G2
OR601543	G2
OR684450	G2
OR684452	G2
OR707084	G2
OR722805	G2
OR734225	G2
AY653204	S INDEL
DQ985739	S INDEL
JQ239430	S INDEL
JQ239433	S INDEL
JQ239434	S INDEL
JQ239435	S INDEL
JQ638923	S INDEL
JQ979287	S INDEL
JQ979288	S INDEL
JQ979290	S INDEL
JX242464	S INDEL
KJ642641	S INDEL
KJ857477	S INDEL
KJ857478	S INDEL
KP399632	S INDEL
KP455315	S INDEL
KP455316	S INDEL
KP455317	S INDEL
KP455318	S INDEL
KP455319	S INDEL
KP455320	S INDEL
KP698759	S INDEL
KP698760	S INDEL
KP698761	S INDEL
KP768390	S INDEL
KP870117	S INDEL
KR061458	S INDEL
KR514322	S INDEL
KY775055	S INDEL
MG334005	S INDEL
MG334006	S INDEL
MK138516	S INDEL
MK435377	S INDEL
MK435385	S INDEL
MW165329	S INDEL
JX070672	S INDEL
JX242462	S INDEL
JX501318	S INDEL
KC787539	S INDEL
KC787543	S INDEL
KF453513	S INDEL
KJ399978	S INDEL
KJ645649	S INDEL
KJ645655	S INDEL
KJ645695	S INDEL
KJ645696	S INDEL
KJ645702	S INDEL
KM196109	S INDEL
KM392232	S INDEL
KM403155	S INDEL
KM403156	S INDEL
KM403157	S INDEL
KM403158	S INDEL
KM975738	S INDEL
KM975739	S INDEL
KM975741	S INDEL
KP399614	S INDEL
KP399615	S INDEL
KP688354	S INDEL
KP698763	S INDEL
KP698769	S INDEL
KP870113	S INDEL
KP870118	S INDEL
KP870120	S INDEL
KP870121	S INDEL
KP870122	S INDEL
KP870123	S INDEL
KP870125	S INDEL
KP870127	S INDEL
KP870128	S INDEL
KP870131	S INDEL
KP870132	S INDEL
KP870136	S INDEL
KP870138	S INDEL
KP870140	S INDEL
KR003452	S INDEL
KR011121	S INDEL
KR011122	S INDEL
KR011756	S INDEL
KR265759	S INDEL
KR265760	S INDEL
KR265761	S INDEL
KR296666	S INDEL
KR296669	S INDEL
KR296673	S INDEL
KR296677	S INDEL
KR296678	S INDEL
KR296680	S INDEL
KR296682	S INDEL
KT206204	S INDEL
KT206205	S INDEL
KT206206	S INDEL
KT239513	S INDEL
KT388409	S INDEL
KT388412	S INDEL
KT388414	S INDEL
KT388420	S INDEL
KT428878	S INDEL
KT591944	S INDEL
KT860508	S INDEL
KT895907	S INDEL
KT895908	S INDEL
KU133234	S INDEL
KU133256	S INDEL
KU133257	S INDEL
KU133258	S INDEL
KU133262	S INDEL
KU133267	S INDEL
KU297956	S INDEL
KU847996	S INDEL
KU975401	S INDEL
KU985229	S INDEL
KX289955	S INDEL
KX883635	S INDEL
KY019623	S INDEL
KY019624	S INDEL
KY111278	S INDEL
KY305287	S INDEL
KY305288	S INDEL
KY305289	S INDEL
KY381581	S INDEL
KY619745	S INDEL
KY619748	S INDEL
KY775052	S INDEL
KY775053	S INDEL
KY775054	S INDEL
KY828991	S INDEL
KY828996	S INDEL
LC063844	S INDEL
LC063845	S INDEL
LC063846	S INDEL
LC063847	S INDEL
LC113937	S INDEL
LM645057	S INDEL
LR812926	S INDEL
LR812927	S INDEL
LR812928	S INDEL
LR812929	S INDEL
LR812930	S INDEL
LR812931	S INDEL
LR812932	S INDEL
LT898408	S INDEL
LT898409	S INDEL
LT898410	S INDEL
LT898411	S INDEL
LT898412	S INDEL
LT898413	S INDEL
LT898414	S INDEL
LT898415	S INDEL
LT898416	S INDEL
LT898417	S INDEL
LT898418	S INDEL
LT898420	S INDEL
LT898421	S INDEL
LT898423	S INDEL
LT898425	S INDEL
LT898426	S INDEL
LT898427	S INDEL
LT898430	S INDEL
LT898431	S INDEL
LT898432	S INDEL
LT898433	S INDEL
LT898435	S INDEL
LT898436	S INDEL
LT898438	S INDEL
LT898439	S INDEL
LT898440	S INDEL
LT898441	S INDEL
LT898443	S INDEL
LT898444	S INDEL
LT898445	S INDEL
LT898446	S INDEL
LT898447	S INDEL
LT900498	S INDEL
LT900499	S INDEL
LT900500	S INDEL
LT900501	S INDEL
LT900502	S INDEL
MF038017	S INDEL
MF974246	S INDEL
MF974247	S INDEL
MF974248	S INDEL
MG198633	S INDEL
MG198634	S INDEL
MG198635	S INDEL
MG198636	S INDEL
MG198638	S INDEL
MG198640	S INDEL
MG198641	S INDEL
MG198645	S INDEL
MG198651	S INDEL
MG198655	S INDEL
MG198659	S INDEL
MG198665	S INDEL
MG706122	S INDEL
MH006958	S INDEL
MH006960	S INDEL
MH006962	S INDEL
MH052680	S INDEL
MH052681	S INDEL
MH052686	S INDEL
MH061336	S INDEL
MH593900	S INDEL
MK071619	S INDEL
MK071620	S INDEL
MK071624	S INDEL
MK071625	S INDEL
MK071626	S INDEL
MK071630	S INDEL
MK071631	S INDEL
MK071632	S INDEL
MK071633	S INDEL
MK071634	S INDEL
MK071635	S INDEL
MK071636	S INDEL
MK071637	S INDEL
MK071638	S INDEL
MK071639	S INDEL
MK410092	S INDEL
MK648470	S INDEL
MK648471	S INDEL
MK648472	S INDEL
MK648473	S INDEL
MN056942	S INDEL
MN368701	S INDEL
MN692763	S INDEL
MN692764	S INDEL
MN692765	S INDEL
MN692766	S INDEL
MN692767	S INDEL
MN692768	S INDEL
MN692769	S INDEL
MN692771	S INDEL
MN692772	S INDEL
MN692773	S INDEL
MN692774	S INDEL
MN692775	S INDEL
MN692776	S INDEL
MN692777	S INDEL
MN692778	S INDEL
MN692779	S INDEL
MN692780	S INDEL
MN692781	S INDEL
MN692782	S INDEL
MN692783	S INDEL
MN692784	S INDEL
MN692785	S INDEL
MN692786	S INDEL
MN692787	S INDEL
MN692788	S INDEL
MN692789	S INDEL
MN692790	S INDEL
MN692791	S INDEL
MN692792	S INDEL
MN692793	S INDEL
MN816181	S INDEL
MN844888	S INDEL
MN893408	S INDEL
MN893409	S INDEL
MN893410	S INDEL
MN893414	S INDEL
MN893415	S INDEL
MN893426	S INDEL
MT602520	S INDEL
MW251343	S INDEL
MW251344	S INDEL
MW251345	S INDEL
MW251346	S INDEL
MW251347	S INDEL
MW251348	S INDEL
MW251349	S INDEL
MW251350	S INDEL
MW251351	S INDEL
MW251352	S INDEL
MW251353	S INDEL
MW251354	S INDEL
MW251355	S INDEL
MW251356	S INDEL
MW251357	S INDEL
MW251358	S INDEL
MW251359	S INDEL
MW251360	S INDEL
MW251361	S INDEL
MW251362	S INDEL
MW251363	S INDEL
MW251364	S INDEL
MW251365	S INDEL
MW251366	S INDEL
MW251367	S INDEL
MW251368	S INDEL
MW251369	S INDEL
MW251370	S INDEL
MW251371	S INDEL
MW251372	S INDEL
MW251373	S INDEL
MW251374	S INDEL
MW251375	S INDEL
MW251376	S INDEL
MW251377	S INDEL
MW251378	S INDEL
MW398868	S INDEL
MZ216018	S INDEL
MZ216022	S INDEL
MZ268115	S INDEL
MZ313556	S INDEL
MZ313557	S INDEL
MZ325484	S INDEL
MZ325485	S INDEL
MZ325486	S INDEL
OQ302146	S INDEL
OR604197	S INDEL
OR604211	S INDEL
5PP395594	S INDEL
MH061338	S INDEL
MH061343	S INDEL
MH593138	S INDEL
MH593141	S INDEL
MH593148	S INDEL
MH593152	S INDEL
MH593894	S INDEL
MH593896	S INDEL
MK140811	S INDEL
MK140812	S INDEL
MK140813	S INDEL
MK820042	S INDEL
MZ160999	S INDEL
MZ161000	S INDEL
MZ161067	S INDEL
MZ161069	S INDEL
MZ161074	S INDEL
MZ161076	S INDEL
MZ161081	S INDEL
ON248874	S INDEL
ON248880	S INDEL
ON248881	S INDEL
ON419532	S INDEL
ON419533	S INDEL
ON419534	S INDEL
ON419535	S INDEL
ON419536	S INDEL
ON419538	S INDEL
ON419539	S INDEL
OP019334	S INDEL
OP019339	S INDEL
OP019349	S INDEL
OP019353	S INDEL
OP019354	S INDEL
OP171885	S INDEL
OP374018	S INDEL
OP374020	S INDEL
OP433736	S INDEL
OQ122092	S INDEL
OQ122106	S INDEL
OQ129480	S INDEL
OQ269589	S INDEL
OR001824	S INDEL
OR195034	S INDEL
OR195035	S INDEL
OR195037	S INDEL
OR608353	S INDEL
OR808012	S INDEL
OR808013	S INDEL
OR808018	S INDEL
OR808019	S INDEL
PP472645	S INDEL
PP472647	S INDEL
PP580801	S INDEL
PP580804	S INDEL
PP580805	S INDEL
PP580807	S INDEL
PP580809	S INDEL
PP595923	S INDEL
PQ123999	S INDEL
PQ124007	S INDEL
PQ316089	S INDEL
PQ507873	S INDEL
PQ507874	S INDEL
PQ878525	S INDEL
PV843383	S INDEL
PV843384	S INDEL
PV843385	S INDEL
PV843386	S INDEL
PV843387	S INDEL
PV843388	S INDEL
PV843389	S INDEL
PV843390	S INDEL
PV843391	S INDEL
PV843392	S INDEL
PV843393	S INDEL
PV843394	S INDEL
PV843395	S INDEL
PV843396	S INDEL
PV843397	S INDEL
PV843398	S INDEL
PV843399	S INDEL
PV843400	S INDEL
PV843401	S INDEL
PV843402	S INDEL
PV843403	S INDEL
PV843404	S INDEL
PV843405	S INDEL
PV843406	S INDEL
PV843407	S INDEL
PV843408	S INDEL
PV843409	S INDEL
PV843410	S INDEL
PV843411	S INDEL
PV843412	S INDEL
PV843413	S INDEL
PV843414	S INDEL
PV843415	S INDEL
PV843416	S INDEL
PV843417	S INDEL
PV843418	S INDEL
PV843419	S INDEL
