# Supplementary material for: Clade-Specific Recombination and Mutations Define the Emergence of Porcine Epidemic Diarrhea Virus S-INDEL Lineages
Source: Animals (Basel). 2025 Aug 7;15(15):2312. doi: 10.3390/ani15152312 (PMC12345761; doi:10.3390/ani15152312)
Supplement: Supplementary file 1 [file animals-15-02312-s001.zip › Table S2.xlsx]

## Sheet: Table S2
Table S2. Recombination results of the S-INDEL strains with other genotypes detected with RDP v5.67.
Event	Begin	End	Recombinant Sequence(s)	Recombinant Sequence(s) belong to genotype	Minor Parental Sequence(s)	Major Parental Sequence(s)	Minor&Major parental sequences belong to clade	RDP	GENECONV	Bootscan	Maxchi	Chimaera	SiSscan	PhylPro	LARD	3Seq
Event_1	255	696	MW251356_SP-VC61	S-INDEL	PV167807_FJPT-06	MW251355_SP-VC55	G1b&S-INDEL	1.47943e-09	2.94723e-05	2.35664e-07	3.23333e-07	5.44709e-07	2.60313e-05	NS	NS	6.5925e-16
			KX289955_HUN/5031/2016	S-INDEL	PV167807_FJPT-06	MW251355_SP-VC55	G1b&S-INDEL	1.47943e-09	2.94723e-05	2.35664e-07	3.23333e-07	5.44709e-07	2.60313e-05	NS	NS	6.5925e-16
			KY019623_SLOreBAS-1/2015	S-INDEL	PV167807_FJPT-06	MW251355_SP-VC55	G1b&S-INDEL	1.47943e-09	2.94723e-05	2.35664e-07	3.23333e-07	5.44709e-07	2.60313e-05	NS	NS	6.5925e-16
			KY019624_SLOreBAS-2/2015	S-INDEL	PV167807_FJPT-06	MW251355_SP-VC55	G1b&S-INDEL	1.47943e-09	2.94723e-05	2.35664e-07	3.23333e-07	5.44709e-07	2.60313e-05	NS	NS	6.5925e-16
			KY305287_DE1151-16	S-INDEL	PV167807_FJPT-06	MW251355_SP-VC55	G1b&S-INDEL	1.47943e-09	2.94723e-05	2.35664e-07	3.23333e-07	5.44709e-07	2.60313e-05	NS	NS	6.5925e-16
			KY305288_DE21820-16	S-INDEL	PV167807_FJPT-06	MW251355_SP-VC55	G1b&S-INDEL	1.47943e-09	2.94723e-05	2.35664e-07	3.23333e-07	5.44709e-07	2.60313e-05	NS	NS	6.5925e-16
			KY305289_DE313-16	S-INDEL	PV167807_FJPT-06	MW251355_SP-VC55	G1b&S-INDEL	1.47943e-09	2.94723e-05	2.35664e-07	3.23333e-07	5.44709e-07	2.60313e-05	NS	NS	6.5925e-16
			LR812926_GER/L03209/2019	S-INDEL	PV167807_FJPT-06	MW251355_SP-VC55	G1b&S-INDEL	1.47943e-09	2.94723e-05	2.35664e-07	3.23333e-07	5.44709e-07	2.60313e-05	NS	NS	6.5925e-16
			LR812927_GER/L03206/2019	S-INDEL	PV167807_FJPT-06	MW251355_SP-VC55	G1b&S-INDEL	1.47943e-09	2.94723e-05	2.35664e-07	3.23333e-07	5.44709e-07	2.60313e-05	NS	NS	6.5925e-16
			LR812928_GER/L03204/2019	S-INDEL	PV167807_FJPT-06	MW251355_SP-VC55	G1b&S-INDEL	1.47943e-09	2.94723e-05	2.35664e-07	3.23333e-07	5.44709e-07	2.60313e-05	NS	NS	6.5925e-16
			LR812929_GER/L03207/2019	S-INDEL	PV167807_FJPT-06	MW251355_SP-VC55	G1b&S-INDEL	1.47943e-09	2.94723e-05	2.35664e-07	3.23333e-07	5.44709e-07	2.60313e-05	NS	NS	6.5925e-16
			LR812930_GER/L03208/2019	S-INDEL	PV167807_FJPT-06	MW251355_SP-VC55	G1b&S-INDEL	1.47943e-09	2.94723e-05	2.35664e-07	3.23333e-07	5.44709e-07	2.60313e-05	NS	NS	6.5925e-16
			LR812931_GER/L03210/2019	S-INDEL	PV167807_FJPT-06	MW251355_SP-VC55	G1b&S-INDEL	1.47943e-09	2.94723e-05	2.35664e-07	3.23333e-07	5.44709e-07	2.60313e-05	NS	NS	6.5925e-16
			LR812932_GER/L03205/2019	S-INDEL	PV167807_FJPT-06	MW251355_SP-VC55	G1b&S-INDEL	1.47943e-09	2.94723e-05	2.35664e-07	3.23333e-07	5.44709e-07	2.60313e-05	NS	NS	6.5925e-16
			MF974247_NL/GD001/2017	S-INDEL	PV167807_FJPT-06	MW251355_SP-VC55	G1b&S-INDEL	1.47943e-09	2.94723e-05	2.35664e-07	3.23333e-07	5.44709e-07	2.60313e-05	NS	NS	6.5925e-16
			MF974248_NL/GD002/2017	S-INDEL	PV167807_FJPT-06	MW251355_SP-VC55	G1b&S-INDEL	1.47943e-09	2.94723e-05	2.35664e-07	3.23333e-07	5.44709e-07	2.60313e-05	NS	NS	6.5925e-16
			MH593900_S236	S-INDEL	PV167807_FJPT-06	MW251355_SP-VC55	G1b&S-INDEL	1.47943e-09	2.94723e-05	2.35664e-07	3.23333e-07	5.44709e-07	2.60313e-05	NS	NS	6.5925e-16
			MK648470_NL/GD003/2017	S-INDEL	PV167807_FJPT-06	MW251355_SP-VC55	G1b&S-INDEL	1.47943e-09	2.94723e-05	2.35664e-07	3.23333e-07	5.44709e-07	2.60313e-05	NS	NS	6.5925e-16
			MK648473_NL/GD006/2018	S-INDEL	PV167807_FJPT-06	MW251355_SP-VC55	G1b&S-INDEL	1.47943e-09	2.94723e-05	2.35664e-07	3.23333e-07	5.44709e-07	2.60313e-05	NS	NS	6.5925e-16
			MN056942_FR2019001	S-INDEL	PV167807_FJPT-06	MW251355_SP-VC55	G1b&S-INDEL	1.47943e-09	2.94723e-05	2.35664e-07	3.23333e-07	5.44709e-07	2.60313e-05	NS	NS	6.5925e-16
			MN692784_PEDV-1931-1-Valladolid-Molpeceres	S-INDEL	PV167807_FJPT-06	MW251355_SP-VC55	G1b&S-INDEL	1.47943e-09	2.94723e-05	2.35664e-07	3.23333e-07	5.44709e-07	2.60313e-05	NS	NS	6.5925e-16
			MN692785_PEDV-1931-2-Valladolid-Fompedraza	S-INDEL	PV167807_FJPT-06	MW251355_SP-VC55	G1b&S-INDEL	1.47943e-09	2.94723e-05	2.35664e-07	3.23333e-07	5.44709e-07	2.60313e-05	NS	NS	6.5925e-16
			MN692786_PEDV-1931-3-Burgos-Aranda_de_Duero	S-INDEL	PV167807_FJPT-06	MW251355_SP-VC55	G1b&S-INDEL	1.47943e-09	2.94723e-05	2.35664e-07	3.23333e-07	5.44709e-07	2.60313e-05	NS	NS	6.5925e-16
			MN692787_PEDV-2098-1-Malaga-Casares	S-INDEL	PV167807_FJPT-06	MW251355_SP-VC55	G1b&S-INDEL	1.47943e-09	2.94723e-05	2.35664e-07	3.23333e-07	5.44709e-07	2.60313e-05	NS	NS	6.5925e-16
			MN692789_PEDV-2149-Castellon-Albocacer	S-INDEL	PV167807_FJPT-06	MW251355_SP-VC55	G1b&S-INDEL	1.47943e-09	2.94723e-05	2.35664e-07	3.23333e-07	5.44709e-07	2.60313e-05	NS	NS	6.5925e-16
			MN692790_PEDV-2181-Castellon-Cati	S-INDEL	PV167807_FJPT-06	MW251355_SP-VC55	G1b&S-INDEL	1.47943e-09	2.94723e-05	2.35664e-07	3.23333e-07	5.44709e-07	2.60313e-05	NS	NS	6.5925e-16
			MN692792_PEDV-H3-Barcelona-Vic	S-INDEL	PV167807_FJPT-06	MW251355_SP-VC55	G1b&S-INDEL	1.47943e-09	2.94723e-05	2.35664e-07	3.23333e-07	5.44709e-07	2.60313e-05	NS	NS	6.5925e-16
			MN692793_PEDV-H18-Barcelona-Vic	S-INDEL	PV167807_FJPT-06	MW251355_SP-VC55	G1b&S-INDEL	1.47943e-09	2.94723e-05	2.35664e-07	3.23333e-07	5.44709e-07	2.60313e-05	NS	NS	6.5925e-16
			MW251343_SP-VC3	S-INDEL	PV167807_FJPT-06	MW251355_SP-VC55	G1b&S-INDEL	1.47943e-09	2.94723e-05	2.35664e-07	3.23333e-07	5.44709e-07	2.60313e-05	NS	NS	6.5925e-16
			MW251344_SP-VC4	S-INDEL	PV167807_FJPT-06	MW251355_SP-VC55	G1b&S-INDEL	1.47943e-09	2.94723e-05	2.35664e-07	3.23333e-07	5.44709e-07	2.60313e-05	NS	NS	6.5925e-16
			MW251345_SP-VC16	S-INDEL	PV167807_FJPT-06	MW251355_SP-VC55	G1b&S-INDEL	1.47943e-09	2.94723e-05	2.35664e-07	3.23333e-07	5.44709e-07	2.60313e-05	NS	NS	6.5925e-16
			MW251346_SP-VC18	S-INDEL	PV167807_FJPT-06	MW251355_SP-VC55	G1b&S-INDEL	1.47943e-09	2.94723e-05	2.35664e-07	3.23333e-07	5.44709e-07	2.60313e-05	NS	NS	6.5925e-16
			MW251347_SP-VC19	S-INDEL	PV167807_FJPT-06	MW251355_SP-VC55	G1b&S-INDEL	1.47943e-09	2.94723e-05	2.35664e-07	3.23333e-07	5.44709e-07	2.60313e-05	NS	NS	6.5925e-16
			MW251350_SP-VC46	S-INDEL	PV167807_FJPT-06	MW251355_SP-VC55	G1b&S-INDEL	1.47943e-09	2.94723e-05	2.35664e-07	3.23333e-07	5.44709e-07	2.60313e-05	NS	NS	6.5925e-16
			MW251352_SP-VC53	S-INDEL	PV167807_FJPT-06	MW251355_SP-VC55	G1b&S-INDEL	1.47943e-09	2.94723e-05	2.35664e-07	3.23333e-07	5.44709e-07	2.60313e-05	NS	NS	6.5925e-16
			MW251353_SP-VT13	S-INDEL	PV167807_FJPT-06	MW251355_SP-VC55	G1b&S-INDEL	1.47943e-09	2.94723e-05	2.35664e-07	3.23333e-07	5.44709e-07	2.60313e-05	NS	NS	6.5925e-16
			MW251354_SP-VC54	S-INDEL	PV167807_FJPT-06	MW251355_SP-VC55	G1b&S-INDEL	1.47943e-09	2.94723e-05	2.35664e-07	3.23333e-07	5.44709e-07	2.60313e-05	NS	NS	6.5925e-16
			MW251357_SP-VC63	S-INDEL	PV167807_FJPT-06	MW251355_SP-VC55	G1b&S-INDEL	1.47943e-09	2.94723e-05	2.35664e-07	3.23333e-07	5.44709e-07	2.60313e-05	NS	NS	6.5925e-16
			MW251358_SP-VC66	S-INDEL	PV167807_FJPT-06	MW251355_SP-VC55	G1b&S-INDEL	1.47943e-09	2.94723e-05	2.35664e-07	3.23333e-07	5.44709e-07	2.60313e-05	NS	NS	6.5925e-16
			MW251359_SP-VC68	S-INDEL	PV167807_FJPT-06	MW251355_SP-VC55	G1b&S-INDEL	1.47943e-09	2.94723e-05	2.35664e-07	3.23333e-07	5.44709e-07	2.60313e-05	NS	NS	6.5925e-16
			MW251360_SP-VC75	S-INDEL	PV167807_FJPT-06	MW251355_SP-VC55	G1b&S-INDEL	1.47943e-09	2.94723e-05	2.35664e-07	3.23333e-07	5.44709e-07	2.60313e-05	NS	NS	6.5925e-16
			MW251364_SP-VT86	S-INDEL	PV167807_FJPT-06	MW251355_SP-VC55	G1b&S-INDEL	1.47943e-09	2.94723e-05	2.35664e-07	3.23333e-07	5.44709e-07	2.60313e-05	NS	NS	6.5925e-16
			MW251365_SP-VT87	S-INDEL	PV167807_FJPT-06	MW251355_SP-VC55	G1b&S-INDEL	1.47943e-09	2.94723e-05	2.35664e-07	3.23333e-07	5.44709e-07	2.60313e-05	NS	NS	6.5925e-16
			MW251366_SP-VT108	S-INDEL	PV167807_FJPT-06	MW251355_SP-VC55	G1b&S-INDEL	1.47943e-09	2.94723e-05	2.35664e-07	3.23333e-07	5.44709e-07	2.60313e-05	NS	NS	6.5925e-16
			MW251370_SP-VC93	S-INDEL	PV167807_FJPT-06	MW251355_SP-VC55	G1b&S-INDEL	1.47943e-09	2.94723e-05	2.35664e-07	3.23333e-07	5.44709e-07	2.60313e-05	NS	NS	6.5925e-16
			MW251372_SP-VC95	S-INDEL	PV167807_FJPT-06	MW251355_SP-VC55	G1b&S-INDEL	1.47943e-09	2.94723e-05	2.35664e-07	3.23333e-07	5.44709e-07	2.60313e-05	NS	NS	6.5925e-16
			MW251378_POR-VC102	S-INDEL	PV167807_FJPT-06	MW251355_SP-VC55	G1b&S-INDEL	1.47943e-09	2.94723e-05	2.35664e-07	3.23333e-07	5.44709e-07	2.60313e-05	NS	NS	6.5925e-16
			MZ216018_0100/5P	S-INDEL	PV167807_FJPT-06	MW251355_SP-VC55	G1b&S-INDEL	1.47943e-09	2.94723e-05	2.35664e-07	3.23333e-07	5.44709e-07	2.60313e-05	NS	NS	6.5925e-16
			MZ216022_0100/3T	S-INDEL	PV167807_FJPT-06	MW251355_SP-VC55	G1b&S-INDEL	1.47943e-09	2.94723e-05	2.35664e-07	3.23333e-07	5.44709e-07	2.60313e-05	NS	NS	6.5925e-16
			MZ268115_25364/2	S-INDEL	PV167807_FJPT-06	MW251355_SP-VC55	G1b&S-INDEL	1.47943e-09	2.94723e-05	2.35664e-07	3.23333e-07	5.44709e-07	2.60313e-05	NS	NS	6.5925e-16
			MZ313556_0100/4T	S-INDEL	PV167807_FJPT-06	MW251355_SP-VC55	G1b&S-INDEL	1.47943e-09	2.94723e-05	2.35664e-07	3.23333e-07	5.44709e-07	2.60313e-05	NS	NS	6.5925e-16
			MZ325484_0100/1L	S-INDEL	PV167807_FJPT-06	MW251355_SP-VC55	G1b&S-INDEL	1.47943e-09	2.94723e-05	2.35664e-07	3.23333e-07	5.44709e-07	2.60313e-05	NS	NS	6.5925e-16
			MZ325485_0100/2M	S-INDEL	PV167807_FJPT-06	MW251355_SP-VC55	G1b&S-INDEL	1.47943e-09	2.94723e-05	2.35664e-07	3.23333e-07	5.44709e-07	2.60313e-05	NS	NS	6.5925e-16
			OQ302146_HRV_01/2017-Medj	S-INDEL	PV167807_FJPT-06	MW251355_SP-VC55	G1b&S-INDEL	1.47943e-09	2.94723e-05	2.35664e-07	3.23333e-07	5.44709e-07	2.60313e-05	NS	NS	6.5925e-16
Event_2	2303	4213	KP870113_CH/GD-01/2012	S-INDEL	KR818832_XY2013	MN692779_PEDV-1526-Zaragoza-Tauste	G2&S-INDEL	NS	NS	NS	7.24921e-05	7.49272e-06	0.000184106	NS	NS	1.87521e-09
Event_3	2303	4213	KP870123_CH/GD-13/2013	S-INDEL	JN825712_BJ-2011-1	KF468752_MN	G2&G2	NS	NS	NS	7.24921e-05	7.49272e-06	0.000184106	NS	NS	1.87521e-09
Event_4	811	1855	KP455319_HUA-PED67	S-INDEL	LC063821_IBR-2/JPN/2013	KP455318_HUA-PED63	G2&S-INDEL	0.0247895	NS	NS	0.000177897	0.000162435	1.18528e-06	NS	NS	7.24626e-09
Event_5	3747	4208	MG198659_JSSQ1509	S-INDEL	MN315264_AH-2018-HF1	MG198655_JSSQ1502	G1b&S-INDEL	1.16227e-06	5.25981e-06	1.99619e-07	NS	NS	NS	NS	NS	1.52338e-05
Event_6	3747	4208	MG198659_JSSQ1509	S-INDEL	AB548618_83P-5	JN825712_BJ-2011-1	G1b&G2	1.16227e-06	5.25981e-06	1.99619e-07	NS	NS	NS	NS	NS	1.52338e-05
Event_7	1478	2192	AnHChiZh-76-01-CN-2022	S-INDEL	MG781192_PPC_14	KR818832_XY2013	G1b&G2	0.00552197	NS	NS	0.00225264	0.000509276	0.000196783	NS	NS	2.07335e-06
