# Supplementary material for: Clade-Specific Recombination and Mutations Define the Emergence of Porcine Epidemic Diarrhea Virus S-INDEL Lineages
Source: Animals (Basel). 2025 Aug 7;15(15):2312. doi: 10.3390/ani15152312 (PMC12345761; doi:10.3390/ani15152312)
Supplement: Supplementary file 1 [file animals-15-02312-s001.zip › Table S3.xlsx]

## Sheet: Table S3
Table S3. Recombination results between clade 1 and clade 2 S-INDEL strains detected with RDP v5.67.
Event	Begin	End	Recombinant Sequence(s)	Recombinant Sequence(s) belong to clade	Minor Parental Sequence(s)	Major Parental Sequence(s)	Minor&Major parental sequences belong to clade	RDP	GENECONV	Bootscan	Maxchi	Chimaera	SiSscan	PhylPro	LARD	3Seq
Event_1	200	1150	MW251357_SP-VC63	clade 1	KJ857478_KDJN13_1003SW	KU847996_ZL29	clade 1&clade 1	3.74808e-06	NS	3.75574e-06	3.48513e-12	2.93562e-11	1.57553e-06	NS	NS	1.08414e-19
			LR812926_GER/L03209/2019	clade 1	KJ857478_KDJN13_1003SW	KU847996_ZL29	clade 1&clade 1	3.74808e-06	NS	3.75574e-06	3.48513e-12	2.93562e-11	1.57553e-06	NS	NS	1.08414e-19
			LR812927_GER/L03206/2019	clade 1	KJ857478_KDJN13_1003SW	KU847996_ZL29	clade 1&clade 1	3.74808e-06	NS	3.75574e-06	3.48513e-12	2.93562e-11	1.57553e-06	NS	NS	1.08414e-19
			LR812928_GER/L03204/2019	clade 1	KJ857478_KDJN13_1003SW	KU847996_ZL29	clade 1&clade 1	3.74808e-06	NS	3.75574e-06	3.48513e-12	2.93562e-11	1.57553e-06	NS	NS	1.08414e-19
			LR812929_GER/L03207/2019	clade 1	KJ857478_KDJN13_1003SW	KU847996_ZL29	clade 1&clade 1	3.74808e-06	NS	3.75574e-06	3.48513e-12	2.93562e-11	1.57553e-06	NS	NS	1.08414e-19
			LR812930_GER/L03208/2019	clade 1	KJ857478_KDJN13_1003SW	KU847996_ZL29	clade 1&clade 1	3.74808e-06	NS	3.75574e-06	3.48513e-12	2.93562e-11	1.57553e-06	NS	NS	1.08414e-19
			LR812931_GER/L03210/2019	clade 1	KJ857478_KDJN13_1003SW	KU847996_ZL29	clade 1&clade 1	3.74808e-06	NS	3.75574e-06	3.48513e-12	2.93562e-11	1.57553e-06	NS	NS	1.08414e-19
			LR812932_GER/L03205/2019	clade 1	KJ857478_KDJN13_1003SW	KU847996_ZL29	clade 1&clade 1	3.74808e-06	NS	3.75574e-06	3.48513e-12	2.93562e-11	1.57553e-06	NS	NS	1.08414e-19
			MF974247_NL/GD001/2017	clade 1	KJ857478_KDJN13_1003SW	KU847996_ZL29	clade 1&clade 1	3.74808e-06	NS	3.75574e-06	3.48513e-12	2.93562e-11	1.57553e-06	NS	NS	1.08414e-19
			MF974248_NL/GD002/2017	clade 1	KJ857478_KDJN13_1003SW	KU847996_ZL29	clade 1&clade 1	3.74808e-06	NS	3.75574e-06	3.48513e-12	2.93562e-11	1.57553e-06	NS	NS	1.08414e-19
			MK648470_NL/GD003/2017	clade 1	KJ857478_KDJN13_1003SW	KU847996_ZL29	clade 1&clade 1	3.74808e-06	NS	3.75574e-06	3.48513e-12	2.93562e-11	1.57553e-06	NS	NS	1.08414e-19
			MK648473_NL/GD006/2018	clade 1	KJ857478_KDJN13_1003SW	KU847996_ZL29	clade 1&clade 1	3.74808e-06	NS	3.75574e-06	3.48513e-12	2.93562e-11	1.57553e-06	NS	NS	1.08414e-19
			MN056942_FR2019001	clade 1	KJ857478_KDJN13_1003SW	KU847996_ZL29	clade 1&clade 1	3.74808e-06	NS	3.75574e-06	3.48513e-12	2.93562e-11	1.57553e-06	NS	NS	1.08414e-19
			MW251346_SP-VC18	clade 1	KJ857478_KDJN13_1003SW	KU847996_ZL29	clade 1&clade 1	3.74808e-06	NS	3.75574e-06	3.48513e-12	2.93562e-11	1.57553e-06	NS	NS	1.08414e-19
			MW251347_SP-VC19	clade 1	KJ857478_KDJN13_1003SW	KU847996_ZL29	clade 1&clade 1	3.74808e-06	NS	3.75574e-06	3.48513e-12	2.93562e-11	1.57553e-06	NS	NS	1.08414e-19
			MW251354_SP-VC54	clade 1	KJ857478_KDJN13_1003SW	KU847996_ZL29	clade 1&clade 1	3.74808e-06	NS	3.75574e-06	3.48513e-12	2.93562e-11	1.57553e-06	NS	NS	1.08414e-19
			MW251356_SP-VC61	clade 1	KJ857478_KDJN13_1003SW	KU847996_ZL29	clade 1&clade 1	3.74808e-06	NS	3.75574e-06	3.48513e-12	2.93562e-11	1.57553e-06	NS	NS	1.08414e-19
			MW251358_SP-VC66	clade 1	KJ857478_KDJN13_1003SW	KU847996_ZL29	clade 1&clade 1	3.74808e-06	NS	3.75574e-06	3.48513e-12	2.93562e-11	1.57553e-06	NS	NS	1.08414e-19
			MW251359_SP-VC68	clade 1	KJ857478_KDJN13_1003SW	KU847996_ZL29	clade 1&clade 1	3.74808e-06	NS	3.75574e-06	3.48513e-12	2.93562e-11	1.57553e-06	NS	NS	1.08414e-19
			MW251366_SP-VT108	clade 1	KJ857478_KDJN13_1003SW	KU847996_ZL29	clade 1&clade 1	3.74808e-06	NS	3.75574e-06	3.48513e-12	2.93562e-11	1.57553e-06	NS	NS	1.08414e-19
			MW251370_SP-VC93	clade 1	KJ857478_KDJN13_1003SW	KU847996_ZL29	clade 1&clade 1	3.74808e-06	NS	3.75574e-06	3.48513e-12	2.93562e-11	1.57553e-06	NS	NS	1.08414e-19
			MW251378_POR-VC102	clade 1	KJ857478_KDJN13_1003SW	KU847996_ZL29	clade 1&clade 1	3.74808e-06	NS	3.75574e-06	3.48513e-12	2.93562e-11	1.57553e-06	NS	NS	1.08414e-19
			MZ216018_0100/5P	clade 1	KJ857478_KDJN13_1003SW	KU847996_ZL29	clade 1&clade 1	3.74808e-06	NS	3.75574e-06	3.48513e-12	2.93562e-11	1.57553e-06	NS	NS	1.08414e-19
			MZ216022_0100/3T	clade 1	KJ857478_KDJN13_1003SW	KU847996_ZL29	clade 1&clade 1	3.74808e-06	NS	3.75574e-06	3.48513e-12	2.93562e-11	1.57553e-06	NS	NS	1.08414e-19
			MZ313556_0100/4T	clade 1	KJ857478_KDJN13_1003SW	KU847996_ZL29	clade 1&clade 1	3.74808e-06	NS	3.75574e-06	3.48513e-12	2.93562e-11	1.57553e-06	NS	NS	1.08414e-19
			MZ325484_0100/1L	clade 1	KJ857478_KDJN13_1003SW	KU847996_ZL29	clade 1&clade 1	3.74808e-06	NS	3.75574e-06	3.48513e-12	2.93562e-11	1.57553e-06	NS	NS	1.08414e-19
			MZ325485_0100/2M	clade 1	KJ857478_KDJN13_1003SW	KU847996_ZL29	clade 1&clade 1	3.74808e-06	NS	3.75574e-06	3.48513e-12	2.93562e-11	1.57553e-06	NS	NS	1.08414e-19
			OQ302146_HRV_01/2017-Medj	clade 1	KJ857478_KDJN13_1003SW	KU847996_ZL29	clade 1&clade 1	3.74808e-06	NS	3.75574e-06	3.48513e-12	2.93562e-11	1.57553e-06	NS	NS	1.08414e-19
Event_2	242	637	KY305288_DE21820-16	clade 1	KJ857477_KDGN13DJ	KY111278_1842/2016_ITA	clade 1&clade 1	3.87042e-09	0.0055068	7.34671e-06	1.47659e-05	1.23495e-06	5.26984e-05	NS	NS	2.37151e-17
			KX289955_HUN/5031/2016	clade 1	KJ857477_KDGN13DJ	KY111278_1842/2016_ITA	clade 1&clade 1	3.87042e-09	0.0055068	7.34671e-06	1.47659e-05	1.23495e-06	5.26984e-05	NS	NS	2.37151e-17
			KY019623_SLOreBAS-1/2015	clade 1	KJ857477_KDGN13DJ	KY111278_1842/2016_ITA	clade 1&clade 1	3.87042e-09	0.0055068	7.34671e-06	1.47659e-05	1.23495e-06	5.26984e-05	NS	NS	2.37151e-17
			KY019624_SLOreBAS-2/2015	clade 1	KJ857477_KDGN13DJ	KY111278_1842/2016_ITA	clade 1&clade 1	3.87042e-09	0.0055068	7.34671e-06	1.47659e-05	1.23495e-06	5.26984e-05	NS	NS	2.37151e-17
			KY305287_DE1151-16	clade 1	KJ857477_KDGN13DJ	KY111278_1842/2016_ITA	clade 1&clade 1	3.87042e-09	0.0055068	7.34671e-06	1.47659e-05	1.23495e-06	5.26984e-05	NS	NS	2.37151e-17
			KY305289_DE313-16	clade 1	KJ857477_KDGN13DJ	KY111278_1842/2016_ITA	clade 1&clade 1	3.87042e-09	0.0055068	7.34671e-06	1.47659e-05	1.23495e-06	5.26984e-05	NS	NS	2.37151e-17
			MH593900_S236	clade 1	KJ857477_KDGN13DJ	KY111278_1842/2016_ITA	clade 1&clade 1	3.87042e-09	0.0055068	7.34671e-06	1.47659e-05	1.23495e-06	5.26984e-05	NS	NS	2.37151e-17
			MN692784_PEDV-1931-1-Valladolid-Molpeceres	clade 1	KJ857477_KDGN13DJ	KY111278_1842/2016_ITA	clade 1&clade 1	3.87042e-09	0.0055068	7.34671e-06	1.47659e-05	1.23495e-06	5.26984e-05	NS	NS	2.37151e-17
			MN692785_PEDV-1931-2-Valladolid-Fompedraza	clade 1	KJ857477_KDGN13DJ	KY111278_1842/2016_ITA	clade 1&clade 1	3.87042e-09	0.0055068	7.34671e-06	1.47659e-05	1.23495e-06	5.26984e-05	NS	NS	2.37151e-17
			MN692786_PEDV-1931-3-Burgos-Aranda_de_Duero	clade 1	KJ857477_KDGN13DJ	KY111278_1842/2016_ITA	clade 1&clade 1	3.87042e-09	0.0055068	7.34671e-06	1.47659e-05	1.23495e-06	5.26984e-05	NS	NS	2.37151e-17
			MN692787_PEDV-2098-1-Malaga-Casares	clade 1	KJ857477_KDGN13DJ	KY111278_1842/2016_ITA	clade 1&clade 1	3.87042e-09	0.0055068	7.34671e-06	1.47659e-05	1.23495e-06	5.26984e-05	NS	NS	2.37151e-17
			MN692789_PEDV-2149-Castellon-Albocacer	clade 1	KJ857477_KDGN13DJ	KY111278_1842/2016_ITA	clade 1&clade 1	3.87042e-09	0.0055068	7.34671e-06	1.47659e-05	1.23495e-06	5.26984e-05	NS	NS	2.37151e-17
			MN692790_PEDV-2181-Castellon-Cati	clade 1	KJ857477_KDGN13DJ	KY111278_1842/2016_ITA	clade 1&clade 1	3.87042e-09	0.0055068	7.34671e-06	1.47659e-05	1.23495e-06	5.26984e-05	NS	NS	2.37151e-17
			MN692792_PEDV-H3-Barcelona-Vic	clade 1	KJ857477_KDGN13DJ	KY111278_1842/2016_ITA	clade 1&clade 1	3.87042e-09	0.0055068	7.34671e-06	1.47659e-05	1.23495e-06	5.26984e-05	NS	NS	2.37151e-17
			MN692793_PEDV-H18-Barcelona-Vic	clade 1	KJ857477_KDGN13DJ	KY111278_1842/2016_ITA	clade 1&clade 1	3.87042e-09	0.0055068	7.34671e-06	1.47659e-05	1.23495e-06	5.26984e-05	NS	NS	2.37151e-17
			MW251343_SP-VC3	clade 1	KJ857477_KDGN13DJ	KY111278_1842/2016_ITA	clade 1&clade 1	3.87042e-09	0.0055068	7.34671e-06	1.47659e-05	1.23495e-06	5.26984e-05	NS	NS	2.37151e-17
			MW251344_SP-VC4	clade 1	KJ857477_KDGN13DJ	KY111278_1842/2016_ITA	clade 1&clade 1	3.87042e-09	0.0055068	7.34671e-06	1.47659e-05	1.23495e-06	5.26984e-05	NS	NS	2.37151e-17
			MW251345_SP-VC16	clade 1	KJ857477_KDGN13DJ	KY111278_1842/2016_ITA	clade 1&clade 1	3.87042e-09	0.0055068	7.34671e-06	1.47659e-05	1.23495e-06	5.26984e-05	NS	NS	2.37151e-17
			MW251350_SP-VC46	clade 1	KJ857477_KDGN13DJ	KY111278_1842/2016_ITA	clade 1&clade 1	3.87042e-09	0.0055068	7.34671e-06	1.47659e-05	1.23495e-06	5.26984e-05	NS	NS	2.37151e-17
			MW251352_SP-VC53	clade 1	KJ857477_KDGN13DJ	KY111278_1842/2016_ITA	clade 1&clade 1	3.87042e-09	0.0055068	7.34671e-06	1.47659e-05	1.23495e-06	5.26984e-05	NS	NS	2.37151e-17
			MW251353_SP-VT13	clade 1	KJ857477_KDGN13DJ	KY111278_1842/2016_ITA	clade 1&clade 1	3.87042e-09	0.0055068	7.34671e-06	1.47659e-05	1.23495e-06	5.26984e-05	NS	NS	2.37151e-17
			MW251360_SP-VC75	clade 1	KJ857477_KDGN13DJ	KY111278_1842/2016_ITA	clade 1&clade 1	3.87042e-09	0.0055068	7.34671e-06	1.47659e-05	1.23495e-06	5.26984e-05	NS	NS	2.37151e-17
			MW251364_SP-VT86	clade 1	KJ857477_KDGN13DJ	KY111278_1842/2016_ITA	clade 1&clade 1	3.87042e-09	0.0055068	7.34671e-06	1.47659e-05	1.23495e-06	5.26984e-05	NS	NS	2.37151e-17
			MW251365_SP-VT87	clade 1	KJ857477_KDGN13DJ	KY111278_1842/2016_ITA	clade 1&clade 1	3.87042e-09	0.0055068	7.34671e-06	1.47659e-05	1.23495e-06	5.26984e-05	NS	NS	2.37151e-17
			MW251372_SP-VC95	clade 1	KJ857477_KDGN13DJ	KY111278_1842/2016_ITA	clade 1&clade 1	3.87042e-09	0.0055068	7.34671e-06	1.47659e-05	1.23495e-06	5.26984e-05	NS	NS	2.37151e-17
			MZ268115_25364/2	clade 1	KJ857477_KDGN13DJ	KY111278_1842/2016_ITA	clade 1&clade 1	3.87042e-09	0.0055068	7.34671e-06	1.47659e-05	1.23495e-06	5.26984e-05	NS	NS	2.37151e-17
Event_3	2064	4155	KP870113_CH/GD-01/2012	clade 1	KP698759_GD9	LM645057_L00721/GER/2014	clade 1&clade 1	NS	NS	0.0125539	7.96054e-05	2.62631e-05	4.47842e-11	NS	NS	NS
			KP870123_CH/GD-13/2013	clade 1	KP698759_GD9	LM645057_L00721/GER/2014	clade 1&clade 1	NS	NS	0.0125539	7.96054e-05	2.62631e-05	4.47842e-11	NS	NS	NS
Event_4	63	1214	KU847996_ZL29	clade 1	MG198638_JSYZ1601	MG198636_JSNJ1601	clade 1&clade 1	NS	NS	0.00210467	4.18721e-05	NS	2.97249e-07	NS	NS	0.00153101
Event_5	1591	4161	KC787539_CH-GMB-02-2013	clade 1	MW251355_SP-VC55	KJ857478_KDJN13_1003SW	clade 1&clade 1	NS	NS	NS	7.10385e-05	0.00308924	3.74494e-16	NS	NS	5.68285e-06
			JX242462_CH-HKC-08-2011	clade 1	MW251355_SP-VC55	KJ857478_KDJN13_1003SW	clade 1&clade 1	NS	NS	NS	7.10385e-05	0.00308924	3.74494e-16	NS	NS	5.68285e-06
			KC787543_CH-STC-12-2012	clade 1	MW251355_SP-VC55	KJ857478_KDJN13_1003SW	clade 1&clade 1	NS	NS	NS	7.10385e-05	0.00308924	3.74494e-16	NS	NS	5.68285e-06
			KP399615_CH-WTC1-02-2013	clade 1	MW251355_SP-VC55	KJ857478_KDJN13_1003SW	clade 1&clade 1	NS	NS	NS	7.10385e-05	0.00308924	3.74494e-16	NS	NS	5.68285e-06
			KP870120_CH/GD-10/2013	clade 1	MW251355_SP-VC55	KJ857478_KDJN13_1003SW	clade 1&clade 1	NS	NS	NS	7.10385e-05	0.00308924	3.74494e-16	NS	NS	5.68285e-06
Event_6	15	2074	JQ239435_CH7	clade 1	JQ979290_CH22-JS	MW251355_SP-VC55	clade 1&clade 1	0.00316921	0.010532	0.00010657	7.86068e-05	0.000416493	3.35575e-15	NS	NS	1.06973e-07
Event_7	996	2732	MK138516_V7-HB2018	clade 1	MH061336_CH/SCGA/2017	KP399615_CH-WTC1-02-2013	clade 1&clade 1	6.87973e-08	2.243e-05	NS	1.0448e-06	6.9582e-07	0.00131409	NS	NS	1.55404e-12
Event_8	1231	1852	KP455319_HUA-PED67	clade 1	OR604211_K17GB3	KP455318_HUA-PED63	clade 1&clade 1	0.000822785	0.0216501	0.000742685	NS	NS	NS	NS	NS	0.00486413
Event_9	1780	2685	MG334006_YnP5	clade 1	MN692765_PEDV-1576-Zamora-Santibanez_de_Vidriales	MG198633_AHCZ1601	clade 1&clade 1	2.41177e-06	4.71012e-05	NS	NS	NS	0.00605606	NS	NS	0.000450768
			KP455316_HUA-PED58	clade 1	MN692765_PEDV-1576-Zamora-Santibanez_de_Vidriales	MG198633_AHCZ1601	clade 1&clade 1	2.41177e-06	4.71012e-05	NS	NS	NS	0.00605606	NS	NS	0.000450768
			KY775055_HBYC1	clade 1	MN692765_PEDV-1576-Zamora-Santibanez_de_Vidriales	MG198633_AHCZ1601	clade 1&clade 1	2.41177e-06	4.71012e-05	NS	NS	NS	0.00605606	NS	NS	0.000450768
			MG334005_YnP4	clade 1	MN692765_PEDV-1576-Zamora-Santibanez_de_Vidriales	MG198633_AHCZ1601	clade 1&clade 1	2.41177e-06	4.71012e-05	NS	NS	NS	0.00605606	NS	NS	0.000450768
			MK435377_HUA-PED254	clade 1	MN692765_PEDV-1576-Zamora-Santibanez_de_Vidriales	MG198633_AHCZ1601	clade 1&clade 1	2.41177e-06	4.71012e-05	NS	NS	NS	0.00605606	NS	NS	0.000450768
			MK435385_HUA-PED176	clade 1	MN692765_PEDV-1576-Zamora-Santibanez_de_Vidriales	MG198633_AHCZ1601	clade 1&clade 1	2.41177e-06	4.71012e-05	NS	NS	NS	0.00605606	NS	NS	0.000450768
Event_10	1412	4137	MH593894_CH/TP/A9/2018	clade 2	MW251357_SP-VC63	ON248881_PEDV/CN/Shandong/Sinder202202-3	clade 1&clade 2	7.9465e-14	3.98662e-10	4.62052e-11	1.90652e-15	1.72621e-16	0.00500302	NS	NS	1.50315e-33
			MH593896_CH/TP/E5/2018	clade 2	MW251357_SP-VC63	ON248881_PEDV/CN/Shandong/Sinder202202-3	clade 1&clade 2	7.9465e-14	3.98662e-10	4.62052e-11	1.90652e-15	1.72621e-16	0.00500302	NS	NS	1.50315e-33
			MK140811_CH/TP-2-2/2018	clade 2	MW251357_SP-VC63	ON248881_PEDV/CN/Shandong/Sinder202202-3	clade 1&clade 2	7.9465e-14	3.98662e-10	4.62052e-11	1.90652e-15	1.72621e-16	0.00500302	NS	NS	1.50315e-33
			MK140812_CH/TP-3-1/2018	clade 2	MW251357_SP-VC63	ON248881_PEDV/CN/Shandong/Sinder202202-3	clade 1&clade 2	7.9465e-14	3.98662e-10	4.62052e-11	1.90652e-15	1.72621e-16	0.00500302	NS	NS	1.50315e-33
			MK140813_CH/TP-4-3/2018	clade 2	MW251357_SP-VC63	ON248881_PEDV/CN/Shandong/Sinder202202-3	clade 1&clade 2	7.9465e-14	3.98662e-10	4.62052e-11	1.90652e-15	1.72621e-16	0.00500302	NS	NS	1.50315e-33
Event_11	1287	4138	AnHChiZh-76-01-CN-2022	clade 2	MN692778_PEDV-1524-Segovia-Narros_de_Cuellar	ON248881_PEDV/CN/Shandong/Sinder202202-3	clade 1&clade 2	5.87839e-07	1.13837e-05	5.51768e-06	2.94372e-09	4.70039e-12	3.48989e-11	NS	NS	1.74451e-26
			AnHChiZh-47-03-CN-2022	clade 2	MN692778_PEDV-1524-Segovia-Narros_de_Cuellar	ON248881_PEDV/CN/Shandong/Sinder202202-3	clade 1&clade 2	5.87839e-07	1.13837e-05	5.51768e-06	2.94372e-09	4.70039e-12	3.48989e-11	NS	NS	1.74451e-26
			GuangXWuW-25-10-CN-2022	clade 2	MN692778_PEDV-1524-Segovia-Narros_de_Cuellar	ON248881_PEDV/CN/Shandong/Sinder202202-3	clade 1&clade 2	5.87839e-07	1.13837e-05	5.51768e-06	2.94372e-09	4.70039e-12	3.48989e-11	NS	NS	1.74451e-26
			MZ160999_CH/JSXZ/12/2020	clade 2	MN692778_PEDV-1524-Segovia-Narros_de_Cuellar	ON248881_PEDV/CN/Shandong/Sinder202202-3	clade 1&clade 2	5.87839e-07	1.13837e-05	5.51768e-06	2.94372e-09	4.70039e-12	3.48989e-11	NS	NS	1.74451e-26
			OP019334_PEDV/CH/XD/2022	clade 2	MN692778_PEDV-1524-Segovia-Narros_de_Cuellar	ON248881_PEDV/CN/Shandong/Sinder202202-3	clade 1&clade 2	5.87839e-07	1.13837e-05	5.51768e-06	2.94372e-09	4.70039e-12	3.48989e-11	NS	NS	1.74451e-26
			OP374018_PEDV/CHN/Sichuan/Sinder202205-3	clade 2	MN692778_PEDV-1524-Segovia-Narros_de_Cuellar	ON248881_PEDV/CN/Shandong/Sinder202202-3	clade 1&clade 2	5.87839e-07	1.13837e-05	5.51768e-06	2.94372e-09	4.70039e-12	3.48989e-11	NS	NS	1.74451e-26
			PP580801_AH-HN2023	clade 2	MN692778_PEDV-1524-Segovia-Narros_de_Cuellar	ON248881_PEDV/CN/Shandong/Sinder202202-3	clade 1&clade 2	5.87839e-07	1.13837e-05	5.51768e-06	2.94372e-09	4.70039e-12	3.48989e-11	NS	NS	1.74451e-26
			PP595923_XJ-AKS-1	clade 2	MN692778_PEDV-1524-Segovia-Narros_de_Cuellar	ON248881_PEDV/CN/Shandong/Sinder202202-3	clade 1&clade 2	5.87839e-07	1.13837e-05	5.51768e-06	2.94372e-09	4.70039e-12	3.48989e-11	NS	NS	1.74451e-26
			PQ507873_SC/GY/2023	clade 2	MN692778_PEDV-1524-Segovia-Narros_de_Cuellar	ON248881_PEDV/CN/Shandong/Sinder202202-3	clade 1&clade 2	5.87839e-07	1.13837e-05	5.51768e-06	2.94372e-09	4.70039e-12	3.48989e-11	NS	NS	1.74451e-26
			ShanDNingJ-Lb-23-02-CN-2022	clade 2	MN692778_PEDV-1524-Segovia-Narros_de_Cuellar	ON248881_PEDV/CN/Shandong/Sinder202202-3	clade 1&clade 2	5.87839e-07	1.13837e-05	5.51768e-06	2.94372e-09	4.70039e-12	3.48989e-11	NS	NS	1.74451e-26
			ShanDTaiA3-33A-03-CN-2022	clade 2	MN692778_PEDV-1524-Segovia-Narros_de_Cuellar	ON248881_PEDV/CN/Shandong/Sinder202202-3	clade 1&clade 2	5.87839e-07	1.13837e-05	5.51768e-06	2.94372e-09	4.70039e-12	3.48989e-11	NS	NS	1.74451e-26
			ShanDTaiA3-33B-03-CN-2022	clade 2	MN692778_PEDV-1524-Segovia-Narros_de_Cuellar	ON248881_PEDV/CN/Shandong/Sinder202202-3	clade 1&clade 2	5.87839e-07	1.13837e-05	5.51768e-06	2.94372e-09	4.70039e-12	3.48989e-11	NS	NS	1.74451e-26
Event_12	21	2096	PP472647_WHJL20	clade 2	KP870113_CH/GD-01/2012	MW398868_CH/SCMY-3/2020	clade 1&clade 1	NS	NS	NS	4.77439e-09	2.16414e-05	1.19891e-12	NS	NS	2.66373e-19
			AnHShouX-29A-01-CN-2023	clade 2	KP870113_CH/GD-01/2012	MW398868_CH/SCMY-3/2020	clade 1&clade 1	NS	NS	NS	4.77439e-09	2.16414e-05	1.19891e-12	NS	NS	2.66373e-19
			AnHShouX-29B-01-CN-2023	clade 2	KP870113_CH/GD-01/2012	MW398868_CH/SCMY-3/2020	clade 1&clade 1	NS	NS	NS	4.77439e-09	2.16414e-05	1.19891e-12	NS	NS	2.66373e-19
			GuangXDaTang-1	clade 2	KP870113_CH/GD-01/2012	MW398868_CH/SCMY-3/2020	clade 1&clade 1	NS	NS	NS	4.77439e-09	2.16414e-05	1.19891e-12	NS	NS	2.66373e-19
			GuangXLiuY-10-12-CN-2022	clade 2	KP870113_CH/GD-01/2012	MW398868_CH/SCMY-3/2020	clade 1&clade 1	NS	NS	NS	4.77439e-09	2.16414e-05	1.19891e-12	NS	NS	2.66373e-19
			GuangXYunB-02B-1-2023-CN	clade 2	KP870113_CH/GD-01/2012	MW398868_CH/SCMY-3/2020	clade 1&clade 1	NS	NS	NS	4.77439e-09	2.16414e-05	1.19891e-12	NS	NS	2.66373e-19
			GuiGangShiYan-FQ-Y	clade 2	KP870113_CH/GD-01/2012	MW398868_CH/SCMY-3/2020	clade 1&clade 1	NS	NS	NS	4.77439e-09	2.16414e-05	1.19891e-12	NS	NS	2.66373e-19
			JangSHuaiA1-20A-1-CN-2023	clade 2	KP870113_CH/GD-01/2012	MW398868_CH/SCMY-3/2020	clade 1&clade 1	NS	NS	NS	4.77439e-09	2.16414e-05	1.19891e-12	NS	NS	2.66373e-19
			JiangSHuaiA1-51A-01-CN-2023	clade 2	KP870113_CH/GD-01/2012	MW398868_CH/SCMY-3/2020	clade 1&clade 1	NS	NS	NS	4.77439e-09	2.16414e-05	1.19891e-12	NS	NS	2.66373e-19
			JiangSHuaiA1-51B-01-CN-2023	clade 2	KP870113_CH/GD-01/2012	MW398868_CH/SCMY-3/2020	clade 1&clade 1	NS	NS	NS	4.77439e-09	2.16414e-05	1.19891e-12	NS	NS	2.66373e-19
			JiangSMinY1-38A-01-CN-2023[T]	clade 2	KP870113_CH/GD-01/2012	MW398868_CH/SCMY-3/2020	clade 1&clade 1	NS	NS	NS	4.77439e-09	2.16414e-05	1.19891e-12	NS	NS	2.66373e-19
			JiangSMinY1-38B-01-CN-2023	clade 2	KP870113_CH/GD-01/2012	MW398868_CH/SCMY-3/2020	clade 1&clade 1	NS	NS	NS	4.77439e-09	2.16414e-05	1.19891e-12	NS	NS	2.66373e-19
			JiangSMinY-55C-01-CN-2023	clade 2	KP870113_CH/GD-01/2012	MW398868_CH/SCMY-3/2020	clade 1&clade 1	NS	NS	NS	4.77439e-09	2.16414e-05	1.19891e-12	NS	NS	2.66373e-19
			JiangSShunT-5A-01-CN-2023	clade 2	KP870113_CH/GD-01/2012	MW398868_CH/SCMY-3/2020	clade 1&clade 1	NS	NS	NS	4.77439e-09	2.16414e-05	1.19891e-12	NS	NS	2.66373e-19
			JiangSXinD1-57A-01-CN-2023	clade 2	KP870113_CH/GD-01/2012	MW398868_CH/SCMY-3/2020	clade 1&clade 1	NS	NS	NS	4.77439e-09	2.16414e-05	1.19891e-12	NS	NS	2.66373e-19
			JiangSXinD1-57B-01-CN-2023	clade 2	KP870113_CH/GD-01/2012	MW398868_CH/SCMY-3/2020	clade 1&clade 1	NS	NS	NS	4.77439e-09	2.16414e-05	1.19891e-12	NS	NS	2.66373e-19
			JiangSXinD1-57C-01-CN-2023	clade 2	KP870113_CH/GD-01/2012	MW398868_CH/SCMY-3/2020	clade 1&clade 1	NS	NS	NS	4.77439e-09	2.16414e-05	1.19891e-12	NS	NS	2.66373e-19
			JiangSXinD1-57E-01-CN-2023	clade 2	KP870113_CH/GD-01/2012	MW398868_CH/SCMY-3/2020	clade 1&clade 1	NS	NS	NS	4.77439e-09	2.16414e-05	1.19891e-12	NS	NS	2.66373e-19
			JS01-12-CN_2021	clade 2	KP870113_CH/GD-01/2012	MW398868_CH/SCMY-3/2020	clade 1&clade 1	NS	NS	NS	4.77439e-09	2.16414e-05	1.19891e-12	NS	NS	2.66373e-19
			MH061338_CH/SCZY44/2017	clade 2	KP870113_CH/GD-01/2012	MW398868_CH/SCMY-3/2020	clade 1&clade 1	NS	NS	NS	4.77439e-09	2.16414e-05	1.19891e-12	NS	NS	2.66373e-19
			MH061343_CH/SCMY/2018	clade 2	KP870113_CH/GD-01/2012	MW398868_CH/SCMY-3/2020	clade 1&clade 1	NS	NS	NS	4.77439e-09	2.16414e-05	1.19891e-12	NS	NS	2.66373e-19
			MH593138_CH/GZJP/2017	clade 2	KP870113_CH/GD-01/2012	MW398868_CH/SCMY-3/2020	clade 1&clade 1	NS	NS	NS	4.77439e-09	2.16414e-05	1.19891e-12	NS	NS	2.66373e-19
			MH593141_CH/SCQS/2018	clade 2	KP870113_CH/GD-01/2012	MW398868_CH/SCMY-3/2020	clade 1&clade 1	NS	NS	NS	4.77439e-09	2.16414e-05	1.19891e-12	NS	NS	2.66373e-19
			MH593148_CH/SCCZ/2018	clade 2	KP870113_CH/GD-01/2012	MW398868_CH/SCMY-3/2020	clade 1&clade 1	NS	NS	NS	4.77439e-09	2.16414e-05	1.19891e-12	NS	NS	2.66373e-19
			MH593152_CH/SCQL623/2018	clade 2	KP870113_CH/GD-01/2012	MW398868_CH/SCMY-3/2020	clade 1&clade 1	NS	NS	NS	4.77439e-09	2.16414e-05	1.19891e-12	NS	NS	2.66373e-19
			MK820042_swun-H3-CH-SCYA-2019	clade 2	KP870113_CH/GD-01/2012	MW398868_CH/SCMY-3/2020	clade 1&clade 1	NS	NS	NS	4.77439e-09	2.16414e-05	1.19891e-12	NS	NS	2.66373e-19
			MZ161000_CH/SCYB/12/2020	clade 2	KP870113_CH/GD-01/2012	MW398868_CH/SCMY-3/2020	clade 1&clade 1	NS	NS	NS	4.77439e-09	2.16414e-05	1.19891e-12	NS	NS	2.66373e-19
			MZ161067_CH/HNBR/01/2021	clade 2	KP870113_CH/GD-01/2012	MW398868_CH/SCMY-3/2020	clade 1&clade 1	NS	NS	NS	4.77439e-09	2.16414e-05	1.19891e-12	NS	NS	2.66373e-19
			MZ161069_CH/JXXG/01/2021	clade 2	KP870113_CH/GD-01/2012	MW398868_CH/SCMY-3/2020	clade 1&clade 1	NS	NS	NS	4.77439e-09	2.16414e-05	1.19891e-12	NS	NS	2.66373e-19
			MZ161074_CH/HNSQ/02/2021	clade 2	KP870113_CH/GD-01/2012	MW398868_CH/SCMY-3/2020	clade 1&clade 1	NS	NS	NS	4.77439e-09	2.16414e-05	1.19891e-12	NS	NS	2.66373e-19
			MZ161076_CH/SCGA/03/2021	clade 2	KP870113_CH/GD-01/2012	MW398868_CH/SCMY-3/2020	clade 1&clade 1	NS	NS	NS	4.77439e-09	2.16414e-05	1.19891e-12	NS	NS	2.66373e-19
			MZ161081_CH/SCST/04/2020	clade 2	KP870113_CH/GD-01/2012	MW398868_CH/SCMY-3/2020	clade 1&clade 1	NS	NS	NS	4.77439e-09	2.16414e-05	1.19891e-12	NS	NS	2.66373e-19
			ON248874_PEDV/CN/Hainan/Sinder202112-1	clade 2	KP870113_CH/GD-01/2012	MW398868_CH/SCMY-3/2020	clade 1&clade 1	NS	NS	NS	4.77439e-09	2.16414e-05	1.19891e-12	NS	NS	2.66373e-19
			ON248880_PEDV/CN/Shandong/Sinder202202-2	clade 2	KP870113_CH/GD-01/2012	MW398868_CH/SCMY-3/2020	clade 1&clade 1	NS	NS	NS	4.77439e-09	2.16414e-05	1.19891e-12	NS	NS	2.66373e-19
			ON248881_PEDV/CN/Shandong/Sinder202202-3	clade 2	KP870113_CH/GD-01/2012	MW398868_CH/SCMY-3/2020	clade 1&clade 1	NS	NS	NS	4.77439e-09	2.16414e-05	1.19891e-12	NS	NS	2.66373e-19
			ON419532_HEXX-24	clade 2	KP870113_CH/GD-01/2012	MW398868_CH/SCMY-3/2020	clade 1&clade 1	NS	NS	NS	4.77439e-09	2.16414e-05	1.19891e-12	NS	NS	2.66373e-19
			ON419533_HNJZ-27	clade 2	KP870113_CH/GD-01/2012	MW398868_CH/SCMY-3/2020	clade 1&clade 1	NS	NS	NS	4.77439e-09	2.16414e-05	1.19891e-12	NS	NS	2.66373e-19
			ON419534_HNJZ-29	clade 2	KP870113_CH/GD-01/2012	MW398868_CH/SCMY-3/2020	clade 1&clade 1	NS	NS	NS	4.77439e-09	2.16414e-05	1.19891e-12	NS	NS	2.66373e-19
			ON419535_HNKF-21	clade 2	KP870113_CH/GD-01/2012	MW398868_CH/SCMY-3/2020	clade 1&clade 1	NS	NS	NS	4.77439e-09	2.16414e-05	1.19891e-12	NS	NS	2.66373e-19
			ON419536_HNKF-23	clade 2	KP870113_CH/GD-01/2012	MW398868_CH/SCMY-3/2020	clade 1&clade 1	NS	NS	NS	4.77439e-09	2.16414e-05	1.19891e-12	NS	NS	2.66373e-19
			ON419538_HNZMD-25	clade 2	KP870113_CH/GD-01/2012	MW398868_CH/SCMY-3/2020	clade 1&clade 1	NS	NS	NS	4.77439e-09	2.16414e-05	1.19891e-12	NS	NS	2.66373e-19
			ON419539_HNZMD-26	clade 2	KP870113_CH/GD-01/2012	MW398868_CH/SCMY-3/2020	clade 1&clade 1	NS	NS	NS	4.77439e-09	2.16414e-05	1.19891e-12	NS	NS	2.66373e-19
			OP019339_PEDV/CH/HN/HM/2021	clade 2	KP870113_CH/GD-01/2012	MW398868_CH/SCMY-3/2020	clade 1&clade 1	NS	NS	NS	4.77439e-09	2.16414e-05	1.19891e-12	NS	NS	2.66373e-19
			OP019349_PEDV/CH/QD/YT/2022	clade 2	KP870113_CH/GD-01/2012	MW398868_CH/SCMY-3/2020	clade 1&clade 1	NS	NS	NS	4.77439e-09	2.16414e-05	1.19891e-12	NS	NS	2.66373e-19
			OP019353_PEDV/CH/WF/ZC/2022	clade 2	KP870113_CH/GD-01/2012	MW398868_CH/SCMY-3/2020	clade 1&clade 1	NS	NS	NS	4.77439e-09	2.16414e-05	1.19891e-12	NS	NS	2.66373e-19
			OP019354_PEDV/CH/WF/ZC1/2022	clade 2	KP870113_CH/GD-01/2012	MW398868_CH/SCMY-3/2020	clade 1&clade 1	NS	NS	NS	4.77439e-09	2.16414e-05	1.19891e-12	NS	NS	2.66373e-19
			OP171885_FJLY01-2018	clade 2	KP870113_CH/GD-01/2012	MW398868_CH/SCMY-3/2020	clade 1&clade 1	NS	NS	NS	4.77439e-09	2.16414e-05	1.19891e-12	NS	NS	2.66373e-19
			OP374020_PEDV/CHN/Shandong/Sinder202206-1[T]	clade 2	KP870113_CH/GD-01/2012	MW398868_CH/SCMY-3/2020	clade 1&clade 1	NS	NS	NS	4.77439e-09	2.16414e-05	1.19891e-12	NS	NS	2.66373e-19
			OP433736_S-GDZJ	clade 2	KP870113_CH/GD-01/2012	MW398868_CH/SCMY-3/2020	clade 1&clade 1	NS	NS	NS	4.77439e-09	2.16414e-05	1.19891e-12	NS	NS	2.66373e-19
			OQ122092_HBYC-2/2022	clade 2	KP870113_CH/GD-01/2012	MW398868_CH/SCMY-3/2020	clade 1&clade 1	NS	NS	NS	4.77439e-09	2.16414e-05	1.19891e-12	NS	NS	2.66373e-19
			OQ122106_HBYC-3/2022	clade 2	KP870113_CH/GD-01/2012	MW398868_CH/SCMY-3/2020	clade 1&clade 1	NS	NS	NS	4.77439e-09	2.16414e-05	1.19891e-12	NS	NS	2.66373e-19
			OQ129480_SD22-2	clade 2	KP870113_CH/GD-01/2012	MW398868_CH/SCMY-3/2020	clade 1&clade 1	NS	NS	NS	4.77439e-09	2.16414e-05	1.19891e-12	NS	NS	2.66373e-19
			OQ269589_JSNJ2004-919	clade 2	KP870113_CH/GD-01/2012	MW398868_CH/SCMY-3/2020	clade 1&clade 1	NS	NS	NS	4.77439e-09	2.16414e-05	1.19891e-12	NS	NS	2.66373e-19
			OR001824_LY01	clade 2	KP870113_CH/GD-01/2012	MW398868_CH/SCMY-3/2020	clade 1&clade 1	NS	NS	NS	4.77439e-09	2.16414e-05	1.19891e-12	NS	NS	2.66373e-19
			OR195034_HB2022-9	clade 2	KP870113_CH/GD-01/2012	MW398868_CH/SCMY-3/2020	clade 1&clade 1	NS	NS	NS	4.77439e-09	2.16414e-05	1.19891e-12	NS	NS	2.66373e-19
			OR195035_HB2022-10	clade 2	KP870113_CH/GD-01/2012	MW398868_CH/SCMY-3/2020	clade 1&clade 1	NS	NS	NS	4.77439e-09	2.16414e-05	1.19891e-12	NS	NS	2.66373e-19
			OR195037_HB2022-12	clade 2	KP870113_CH/GD-01/2012	MW398868_CH/SCMY-3/2020	clade 1&clade 1	NS	NS	NS	4.77439e-09	2.16414e-05	1.19891e-12	NS	NS	2.66373e-19
			OR608353_GS2022	clade 2	KP870113_CH/GD-01/2012	MW398868_CH/SCMY-3/2020	clade 1&clade 1	NS	NS	NS	4.77439e-09	2.16414e-05	1.19891e-12	NS	NS	2.66373e-19
			OR808012_JSnt2020	clade 2	KP870113_CH/GD-01/2012	MW398868_CH/SCMY-3/2020	clade 1&clade 1	NS	NS	NS	4.77439e-09	2.16414e-05	1.19891e-12	NS	NS	2.66373e-19
			OR808013_JSsq2021	clade 2	KP870113_CH/GD-01/2012	MW398868_CH/SCMY-3/2020	clade 1&clade 1	NS	NS	NS	4.77439e-09	2.16414e-05	1.19891e-12	NS	NS	2.66373e-19
			OR808018_AHbz2023-1	clade 2	KP870113_CH/GD-01/2012	MW398868_CH/SCMY-3/2020	clade 1&clade 1	NS	NS	NS	4.77439e-09	2.16414e-05	1.19891e-12	NS	NS	2.66373e-19
			OR808019_AHbz2023-2	clade 2	KP870113_CH/GD-01/2012	MW398868_CH/SCMY-3/2020	clade 1&clade 1	NS	NS	NS	4.77439e-09	2.16414e-05	1.19891e-12	NS	NS	2.66373e-19
			PP472645_HBYC-1/2022	clade 2	KP870113_CH/GD-01/2012	MW398868_CH/SCMY-3/2020	clade 1&clade 1	NS	NS	NS	4.77439e-09	2.16414e-05	1.19891e-12	NS	NS	2.66373e-19
			PP580804_JS-NJ2023	clade 2	KP870113_CH/GD-01/2012	MW398868_CH/SCMY-3/2020	clade 1&clade 1	NS	NS	NS	4.77439e-09	2.16414e-05	1.19891e-12	NS	NS	2.66373e-19
			PP580805_AH-FY2023	clade 2	KP870113_CH/GD-01/2012	MW398868_CH/SCMY-3/2020	clade 1&clade 1	NS	NS	NS	4.77439e-09	2.16414e-05	1.19891e-12	NS	NS	2.66373e-19
			PP580809_AH-HF2022	clade 2	KP870113_CH/GD-01/2012	MW398868_CH/SCMY-3/2020	clade 1&clade 1	NS	NS	NS	4.77439e-09	2.16414e-05	1.19891e-12	NS	NS	2.66373e-19
			PQ123999_SCABTC-PEDV-HAI	clade 2	KP870113_CH/GD-01/2012	MW398868_CH/SCMY-3/2020	clade 1&clade 1	NS	NS	NS	4.77439e-09	2.16414e-05	1.19891e-12	NS	NS	2.66373e-19
			PQ124007_SCABTC-PEDV-PG	clade 2	KP870113_CH/GD-01/2012	MW398868_CH/SCMY-3/2020	clade 1&clade 1	NS	NS	NS	4.77439e-09	2.16414e-05	1.19891e-12	NS	NS	2.66373e-19
			PQ316089_CH/JSHA2024	clade 2	KP870113_CH/GD-01/2012	MW398868_CH/SCMY-3/2020	clade 1&clade 1	NS	NS	NS	4.77439e-09	2.16414e-05	1.19891e-12	NS	NS	2.66373e-19
			PQ507874_SC/LZ/2023	clade 2	KP870113_CH/GD-01/2012	MW398868_CH/SCMY-3/2020	clade 1&clade 1	NS	NS	NS	4.77439e-09	2.16414e-05	1.19891e-12	NS	NS	2.66373e-19
			PQ878525_AHFY-2023	clade 2	KP870113_CH/GD-01/2012	MW398868_CH/SCMY-3/2020	clade 1&clade 1	NS	NS	NS	4.77439e-09	2.16414e-05	1.19891e-12	NS	NS	2.66373e-19
			R16-1-12-CN-2022	clade 2	KP870113_CH/GD-01/2012	MW398868_CH/SCMY-3/2020	clade 1&clade 1	NS	NS	NS	4.77439e-09	2.16414e-05	1.19891e-12	NS	NS	2.66373e-19
			R16-2-12-CN-2022	clade 2	KP870113_CH/GD-01/2012	MW398868_CH/SCMY-3/2020	clade 1&clade 1	NS	NS	NS	4.77439e-09	2.16414e-05	1.19891e-12	NS	NS	2.66373e-19
			ShanDHeZ1-51-10-CN-2021	clade 2	KP870113_CH/GD-01/2012	MW398868_CH/SCMY-3/2020	clade 1&clade 1	NS	NS	NS	4.77439e-09	2.16414e-05	1.19891e-12	NS	NS	2.66373e-19
			ShanDHeZMuZh3-53-01-CN-2022	clade 2	KP870113_CH/GD-01/2012	MW398868_CH/SCMY-3/2020	clade 1&clade 1	NS	NS	NS	4.77439e-09	2.16414e-05	1.19891e-12	NS	NS	2.66373e-19
			ShanDHeZMuZh3-74A-12-CN-2021	clade 2	KP870113_CH/GD-01/2012	MW398868_CH/SCMY-3/2020	clade 1&clade 1	NS	NS	NS	4.77439e-09	2.16414e-05	1.19891e-12	NS	NS	2.66373e-19
			ShanDTaiA3A-43A-01-CN-2023	clade 2	KP870113_CH/GD-01/2012	MW398868_CH/SCMY-3/2020	clade 1&clade 1	NS	NS	NS	4.77439e-09	2.16414e-05	1.19891e-12	NS	NS	2.66373e-19
			ShanDTaiA3A-43B-01-CN-2023	clade 2	KP870113_CH/GD-01/2012	MW398868_CH/SCMY-3/2020	clade 1&clade 1	NS	NS	NS	4.77439e-09	2.16414e-05	1.19891e-12	NS	NS	2.66373e-19
			ShanDTaiA3A-43C-01-CN-2023	clade 2	KP870113_CH/GD-01/2012	MW398868_CH/SCMY-3/2020	clade 1&clade 1	NS	NS	NS	4.77439e-09	2.16414e-05	1.19891e-12	NS	NS	2.66373e-19
			ShanDTaiA3A-43D-01-CN-2023	clade 2	KP870113_CH/GD-01/2012	MW398868_CH/SCMY-3/2020	clade 1&clade 1	NS	NS	NS	4.77439e-09	2.16414e-05	1.19891e-12	NS	NS	2.66373e-19
			ShanDTaiA3A-44-01-CN-2023	clade 2	KP870113_CH/GD-01/2012	MW398868_CH/SCMY-3/2020	clade 1&clade 1	NS	NS	NS	4.77439e-09	2.16414e-05	1.19891e-12	NS	NS	2.66373e-19
			ShanDTaiA3B-72A-12-CN-2022	clade 2	KP870113_CH/GD-01/2012	MW398868_CH/SCMY-3/2020	clade 1&clade 1	NS	NS	NS	4.77439e-09	2.16414e-05	1.19891e-12	NS	NS	2.66373e-19
			ShanDTaiA3B-72B-12-CN-2022	clade 2	KP870113_CH/GD-01/2012	MW398868_CH/SCMY-3/2020	clade 1&clade 1	NS	NS	NS	4.77439e-09	2.16414e-05	1.19891e-12	NS	NS	2.66373e-19
			ShanDTaiA3B-72C-12-CN-2022	clade 2	KP870113_CH/GD-01/2012	MW398868_CH/SCMY-3/2020	clade 1&clade 1	NS	NS	NS	4.77439e-09	2.16414e-05	1.19891e-12	NS	NS	2.66373e-19
